# Supplementary material for: Noninvasive Detection of Bacterial Infection in Children Using Piezoelectric E-Nose
Source: Sensors (Basel). 2022 Nov 4;22(21):8496. doi: 10.3390/s22218496 (PMC9658202; doi:10.3390/s22218496)
Supplement: Supplementary file 1 [file sensors-22-08496-s001.zip]

Archive with 8 entries (8 files):
- Figure S1.emf
- Figure S2.emf
- Figure S3.emf
- Figure S4.emf
- Figure S5.emf
- Figure S6.emf
- Figure S7.emf
- Table  S1.xlsx
