# Supplementary material for: Noninvasive Detection of Bacterial Infection in Children Using Piezoelectric E-Nose
Source: Sensors (Basel). 2022 Nov 4;22(21):8496. doi: 10.3390/s22218496 (PMC9658202; doi:10.3390/s22218496)
Supplement: Supplementary file 1 [file sensors-22-08496-s001.zip › Table S1.xlsx]

## Sheet: Лист1
Number of sample	Age, year	Department	transparency	relative density	pH	albumin, mg/ml	erythrocytes, number in vision area	glucose	ketones	epithelium	salts
1	7	Maxillofacial Surgery	slightly turbid	1020	5.5	0	0	0	0	2	0
2	14	Maxillofacial Surgery	slightly turbid	1020	6	0.045	0	0	2	2	0
3	11	Maxillofacial Surgery	transparent	1015	6.5	0	0	0	0	2	0
4	5	Maxillofacial Surgery	slightly turbid	1010	7	0	0	0	0	2	0
5	8	Maxillofacial Surgery	transparent	1020	6.5	0.019	0	0	2	2	0
6	5	Maxillofacial Surgery	transparent	1015	7	0	0	0	0	2	0
7	5	Maxillofacial Surgery	slightly turbid	1020	6.5	0.015	2	0	0	2	0
8	12	Maxillofacial Surgery	transparent	1025	5.5	0	0	0	0	2	0
9	10	Maxillofacial Surgery	transparent	1020	6	0	0	3	1	2	0
10	5	Maxillofacial Surgery	turbid	1015	6.5	0.014	0	0	0	2	0
11	11	Maxillofacial Surgery	transparent	1025	5.5	0	0	0	0	2	0
12	14	Maxillofacial Surgery	transparent	1025	5.5	0.03	3	0	0	2	0
13	1	General surgery	transparent	1015	6.5	0	0	2	2	2	0
14	3	General surgery	transparent	1025	6	0.019	1	0	0	2	0
15	10	General surgery	slightly turbid	1025	6	0.038	1	0	0	2	0
16	5	General surgery	slightly turbid	1025	5.5	0	0	0	0	2	0
17	13	Traumatology	transparent	1020	6.5	0.014	1	0	0	2	0
18	14	Traumatology	transparent	1015	6	0	0	0	0	2	0
19	6	Traumatology	turbid	1025	5.5	0	0	0	0	2	0
20	11	Traumatology	slightly turbid	1025	5.5	0.02	0	0	0	2	0
21	10	Traumatology	slightly turbid	1018	6.04	0.18	1	0	3	2	0
22	9	Traumatology	slightly turbid	1011	6.58	0.14	2	0	2	2	0
23	3	Traumatology	slightly turbid	1030	5.75	0.18	1	0	3	2	0
24	14	General surgery	transparent	1015	6	0	0	0	0	2	0
25	12	General surgery	slightly turbid	1020	6	0	0	0	1	2	0
26	14	General surgery	turbid	1025	6	0.26	32	0	1	2	0
27	13	General surgery	transparent	1020	6	0	0	0	0	2	0
28	3	Orthopedic	transparent	1020	6	0	0	0	0	2	0
29	6	Maxillofacial Surgery	slightly turbid	1031	5.61	0.15	1	0	3	2	0
30	5	Maxillofacial Surgery	slightly turbid	1011	6.7	0.14	0	0	2	2	0
31	1	Burn	transparent	1013	6.02	0	0	0	0	2	0
32	2	Burn	transparent	1016	6.15	0.13	0	0	0	2	0
33	11	Maxillofacial Surgery	transparent	1025	5.5	0.011	0	0	0	2	0
34	14	Maxillofacial Surgery	turbid	1025	6	0.019	10	0	0	1	0
35	10	Maxillofacial Surgery	transparent	1025	5	0.024	0	0	0	1	0
36	12	Maxillofacial Surgery	turbid	1025	5.5	0.019	0	0	0	1	0
37	13	Traumatology	turbid	1025	5	0.008	0	0	0	1	2
38	14	Traumatology	transparent	1015	6	0.001	0	0	0	1	0
39	11	Traumatology	turbid	1025	5.5	0.004	0	0	0	1	0
40	3	General surgery	turbid	1020	5.5	0.002	0	0	0	1	1
41	10	General surgery	transparent	1020	5	0.013	0	0	0	1	2
42	11	General surgery	turbid	1025	5.5	0.029	0	0	0	3	0
43	6	General surgery	transparent	1025	5.5	0.004	1	0	0	1	0
44	14	Neurosurgery	turbid	1020	6.5	0.005	1	0	0	3	0
45	5	Neurosurgery	transparent	1025	6.5	0.017	0	0	0	1	0
46	16	Neurosurgery	turbid	1025	5.5	0.022	0	0	0	1	0
47	5	Traumatology	turbid	1025	5.5	0	0	0	0	3	2
48	12	Traumatology	slightly turbid	1025	5.5	0	0	0	0	3	0
49	7	Traumatology	slightly turbid	1020	6	0	0	0	0	1	0
50	8	Traumatology	turbid	1020	6	0.028	0	0	0	1	2
51	13	General surgery	turbid	1020	5.5	0.021	0	0	0	3	3
52	12	General surgery	turbid	1025	5.5	0.031	0	0	2	3	0
53	14	General surgery	turbid	1020	6	0	0	0	0	1	0
54	9	Maxillofacial Surgery	transparent	1020	5.5	0	0	0	0	2	0
55	3	Maxillofacial Surgery	turbid	1025	5.5	0.034	0	0	1	3	0
56	7	Maxillofacial Surgery	turbid	1025	5.5	0	0	0	0	3	0
57	11	Maxillofacial Surgery	slightly turbid	1025	5.5	0	0	0	0	1	0
58	3	Maxillofacial Surgery	transparent	1025	6	0	0	0	2	1	0
59	14	Maxillofacial Surgery	transparent	1025	5	0.065	2	0	0	1	0
60	5	Maxillofacial Surgery	transparent	1025	5.5	0.072	2	0	0	2	0
61	10	Traumatology	transparent	1020	6.5	0	0	0	0	1	1
62	13	Traumatology	slightly turbid	1030	5.5	0	0	0	0	2	2
63	10	Burn	turbid	1025	6.5	0	0	0	0	3	3
64	16	Orthopedic	turbid	1025	6	0.097	1	0	0	1	2
65	8	Maxillofacial Surgery	slightly turbid	1010	7	0	0	0	0	2	0
66	15	Maxillofacial Surgery	turbid	1020	6	0.071	7	0	0	3	3
67	2	Maxillofacial Surgery	turbid	1025	6	0.067	0	0	0	2	0
68	6	Maxillofacial Surgery	slightly turbid	1015	6.5	0	0	0	0	2	0
69	14	Neurosurgery	transparent	1025	6	0	0	0	0	2	0
70	15	Neurosurgery	slightly turbid	1025	5.5	0.085	4	0	0	2	0
71	16	General surgery	slightly turbid	1020	5.5	0.066	0	0	1	2	0
72	6	General surgery	turbid	1025	6	0.154	0	0	3	2	0
73	5	Orthopedic	transparent	1015	6	0	0	0	0	2	0
74	13	Purulent-septic	turbid	1020	6	0.093	0	0	0	2	0
75	1	Purulent-septic	turbid	1005	7	0	0	0	0	2	1
76	6	Traumatology	slightly turbid	1025	5.5	0	0	0	0	2	0
77	9	Traumatology	slightly turbid	1025	5.5	0.087	0	0	0	2	0
78	13	Orthopedic	turbid	1020	6	0.1	0	0	0	3	0
79	4	Maxillofacial Surgery	transparent	1015	6	0	0	0	0	2	0
80	11	Maxillofacial Surgery	slightly turbid	1020	6	0	0	0	0	2	0
81	6	Maxillofacial Surgery	slightly turbid	1025	6	0.082	0	0	0	2	0
82	5	Maxillofacial Surgery	slightly turbid	1010	7.5	0.037	0	0	0	2	1
83	16	Maxillofacial Surgery	slightly turbid	1015	6.5	0	0	0	0	2	1
84	14	General surgery	slightly turbid	1020	6	0.098	0	0	0	3	0
85	14	Neurosurgery	transparent	1015	6.5	0	0	0	0	2	0
86	3	Purulent-septic	slightly turbid	1025	5.5	0.054	0	0	0	2	0
87	16	Purulent-septic	slightly turbid	1025	5.5	0.122	4	0	0	2	0
88	13	Traumatology	turbid	1025	6	0.056	1	0	0	3	0
89	14	Traumatology	turbid	1025	6	0.105	1	0	0	2	1
90	14	Traumatology	turbid	1025	5.5	0.066	0	0	0	2	3
								0 -low detection limit
								1 - "+"
								2 - "++"
								3 - "+++"
